# Supplementary material for: Effects of Asymmetric Nuclear Introgression, Introgressive Mitochondrial Sweep, and Purifying Selection on Phylogenetic Reconstruction and Divergence Estimates in the Pacific Clade of Locustella Warblers
Source: PLoS One. 2015 Apr 7;10(4):e0122590. doi: 10.1371/journal.pone.0122590 (PMC4388726; doi:10.1371/journal.pone.0122590)
Supplement: S1 Table — (XLSX) [file pone.0122590.s002.xlsx]

## Sheet: Sheet1
ID	Institution	Species	Sex	Age	Date	Latitude	Longitude	Region	ND2 (1041 bp)	ACO1I9 (985 bp)	00132 (289 bp)	09663 (619 bp)	13336 (851 bp)	14108 (590 bp)	14657 (548 bp)	15463 (637 bp)	16532 (682 bp)	ACL (880 bp)	NAT15 (737 bp)	RHO (933 bp)	TGFB2 (579 bp)
CBH0509	ZMMU	Locustella certhiola	F	AD	2004-05-27	44.48	132.96	Primorye	KP791430	KP791292	KP790262, KP790263	KP790396, KP790397	KP790530, KP790531	KP790658, KP790659	KP790786, KP790787	KP790914, KP790915	KP791042, KP791043	KP791170, KP791171	---	KP791496, KP791497	KP791622, KP791623
CBH0622	ZMMU	Locustella certhiola	M	AD	2004-06-16	42.43	130.65	Primorye	KP791431	KP791293, KP791294	KP790264, KP790265	KP790398, KP790399	KP790532, KP790533	KP790660, KP790661	KP790788, KP790789	KP790916, KP790917	KP791044, KP791045	KP791172, KP791173	---	KP791498, KP791499	KP791624, KP791625
CBH0654	ZMMU	Locustella certhiola	M	AD	2004-06-23	44.75	132.77	Primorye	KP791432	KP791295, KP791296	KP790266, KP790267	KP790400, KP790401	KP790534, KP790535	KP790662, KP790663	KP790790, KP790791	KP790918, KP790919	KP791046, KP791047	KP791174, KP791175	---	KP791500, KP791501	KP791626, KP791627
CBH0743	ZMMU	Locustella pleskei	M	AD	2004-07-08	42.9	131.64	Pakhtusova Is.	KP791433	KP791297, KP791298	KP790268, KP790269	KP790402, KP790403	KP790536, KP790537	KP790664, KP790665	KP790792, KP790793	KP790920, KP790921	KP791048, KP791049	KP791176, KP791177	---	KP791502, KP791503	KP791628, KP791629
CBH0744	ZMMU	Locustella pleskei	F	AD	2004-07-08	42.9	131.64	Pakhtusova Is.	KP791434	KP791299	KP790270, KP790271	KP790404, KP790405	KP790538, KP790539	KP790666, KP790667	KP790794, KP790795	KP790922, KP790923	KP791050, KP791051	KP791178, KP791179	---	KP791504, KP791505	KP791630, KP791631
CBH0745	ZMMU	Locustella pleskei	F	AD	2004-07-08	42.9	131.64	Pakhtusova Is.	KP791435	KP791300	KP790272, KP790273	KP790406, KP790407	KP790540, KP790541	KP790668, KP790669	KP790796, KP790797	KP790924, KP790925	KP791052, KP791053	KP791180, KP791181	---	KP791506, KP791507	KP791632, KP791633
CBH0746	ZMMU	Locustella pleskei	F	AD	2004-07-08	42.9	131.64	Pakhtusova Is.	KP791436	KP791301, KP791302	KP790274, KP790275	KP790408, KP790409	KP790542, KP790543	KP790670, KP790671	KP790798, KP790799	KP790926, KP790927	KP791054, KP791055	KP791182, KP791183	---	---	KP791634, KP791635
CBH1437	ZMMU	Locustella fasciolata	M	AD	2005-04-26	47.3	138.5	Primorye	KP791437	KP791303, KP791304	KP790276, KP790277	KP790410, KP790411	KP790544, KP790545	KP790672, KP790673	KP790800, KP790801	KP790928, KP790929	KP791056, KP791057	KP791184, KP791185	KP791400, KP791401	KP791508, KP791509	KP791636, KP791637
CBH1455	ZMMU	Locustella fasciolata	M	AD	2005-06-28	47.27	138.73	Primorye	KP791438	KP791305, KP791306	KP790278, KP790279	KP790412, KP790413	KP790546, KP790547	KP790674, KP790675	KP790802, KP790803	KP790930, KP790931	KP791058, KP791059	KP791186, KP791187	KP791402, KP791403	KP791510, KP791511	KP791638, KP791639
CBH2305	ZMMU	Locustella ochotensis	F	AD	2008-06-28	52.84	143.24	Sakhalin Is.	KP791439	KP791307	KP790280, KP790281	KP790414, KP790415	KP790548, KP790549	KP790676, KP790677	KP790804, KP790805	KP790932, KP790933	KP791060, KP791061	KP791188, KP791189	---	KP791512, KP791513	KP791640, KP791641
CBH2363	ZMMU	Locustella ochotensis	M	AD	2008-07-30	51.49	143.34	Sakhalin Is.	KP791440	KP791308, KP791309	KP790282, KP790283	KP790416, KP790417	KP790550, KP790551	KP790678, KP790679	KP790806, KP790807	KP790934, KP790935	KP791062, KP791063	KP791190, KP791191	---	KP791514, KP791515	KP791642, KP791643
CBH2807	ZMMU	Locustella amnicola	M	AD	2009-06-11	51.05	143.63	Sakhalin Is.	KP791441	KP791310, KP791311	KP790284, KP790285	KP790418, KP790419	KP790552, KP790553	KP790680, KP790681	KP790808, KP790809	KP790936, KP790937	KP791064, KP791065	KP791192, KP791193	KP791404, KP791405	KP791516, KP791517	KP791644, KP791645
CBH2983	ZMMU	Locustella fasciolata	F	JUV	2009-08-22	42.92	132.8	Primorye	KP791442	KP791312	KP790286, KP790287	KP790420, KP790421	KP790554, KP790555	KP790682, KP790683	KP790810, KP790811	KP790938, KP790939	KP791066, KP791067	KP791194, KP791195	KP791406, KP791407	KP791518, KP791519	KP791646, KP791647
CBH3537	ZMMU	Locustella pleskei	M	AD	2010-08-13	42.9	131.64	Pakhtusova Is.	KP791443	KP791313, KP791314	KP790288, KP790289	KP790422, KP790423	KP790556, KP790557	KP790684, KP790685	KP790812, KP790813	KP790940, KP790941	KP791068, KP791069	KP791196, KP791197	KP791408, KP791409	KP791520, KP791521	KP791648, KP791649
CBH3538	ZMMU	Locustella pleskei	F	AD	2010-08-13	42.9	131.64	Pakhtusova Is.	KP791444	KP791315	KP790290, KP790291	KP790424, KP790425	KP790558, KP790559	KP790686, KP790687	KP790814, KP790815	KP790942, KP790943	KP791070, KP791071	KP791198, KP791199	KP791410, KP791411	KP791522, KP791523	KP791650, KP791651
CBH4178	ZMMU	Locustella fasciolata	M	JUV	2011-08-23	43.0142	132.858	Primorye	---	---	KP790292, KP790293	KP790426, KP790427	---	---	---	---	---	---	---	---	---
CBH4199	ZMMU	Locustella fasciolata	M	JUV	2011-09-01	43.0142	132.858	Primorye	KP791445	---	KP790294, KP790295	KP790428, KP790429	---	---	---	---	---	---	---	---	---
CBH4219	ZMMU	Locustella fasciolata	M	JUV	2011-09-06	43.0142	132.858	Primorye	KP791446	---	KP790296, KP790297	KP790430, KP790431	---	---	---	---	---	---	---	---	---
CSW4361	UWBM 43834	Locustella certhiola	M	AD	1992-06-27	59.14	151.92	Magadan	KP791447	KP791316, KP791317	KP790298, KP790299	KP790432, KP790433	KP790560, KP790561	KP790688, KP790689	KP790816, KP790817	KP790944, KP790945	KP791072, KP791073	KP791200, KP791201	---	KP791524, KP791525	KP791652, KP791653
CSW4362	UWBM 43835	Locustella certhiola	M	AD	1992-06-27	59.14	151.92	Magadan	KP791448	KP791318, KP791319	KP790300, KP790301	KP790434, KP790435	KP790562, KP790563	KP790690, KP790691	KP790818, KP790819	KP790946, KP790947	KP791074, KP791075	KP791202, KP791203	---	KP791526, KP791527	KP791654, KP791655
CSW4382	UWBM 43855	Locustella certhiola	M	AD	1992-06-29	59.14	151.92	Magadan	KP791449	KP791320, KP791321	KP790302, KP790303	KP790436, KP790437	KP790564, KP790565	KP790692, KP790693	KP790820, KP790821	KP790948, KP790949	KP791076, KP791077	KP791204, KP791205	---	KP791528, KP791529	KP791656, KP791657
CSW4831	UWBM 47071	Locustella certhiola	M	AD	1993-06-15	50.75	137.72	Khabarovsk	KP791450	KP791322, KP791323	KP790304, KP790305	KP790438, KP790439	KP790566, KP790567	KP790694, KP790695	KP790822, KP790823	KP790950, KP790951	KP791078, KP791079	KP791206, KP791207	---	KP791530, KP791531	KP791658, KP791659
EVN0947	SDM	Locustella ochotensis	M	AD	2009-06-15	53.3601	156.765	Kamchatka	KP791451	KP791324, KP791325	KP790306, KP790307	KP790440, KP790441	KP790568, KP790569	KP790696, KP790697	KP790824, KP790825	KP790952, KP790953	KP791080, KP791081	KP791208, KP791209	---	KP791532, KP791533	KP791660, KP791661
EVN0952	SDM	Locustella ochotensis	M	AD	2009-06-16	53.3601	156.765	Kamchatka	KP791452	KP791326, KP791327	KP790308, KP790309	KP790442, KP790443	KP790570, KP790571	KP790698, KP790699	KP790826, KP790827	KP790954, KP790955	KP791082, KP791083	KP791210, KP791211	---	KP791534, KP791535	KP791662, KP791663
IUK2245	YPM139893	Locustella certhiola	F	AD	2005-06-05	49.644	110.165	Siberia	KP791453	KP791328	KP790310, KP790311	KP790444, KP790445	KP790572, KP790573	KP790700, KP790701	KP790828, KP790829	KP790956, KP790957	KP791084, KP791085	---	---	KP791536, KP791537	KP791664, KP791665
IUK2247	USNM 639889/YPM139895	Locustella certhiola	M	AD	2005-06-05	49.644	110.165	Siberia	KP791454	KP791329, KP791330	KP790312, KP790313	KP790446, KP790447	KP790574, KP790575	KP790702, KP790703	KP790830, KP790831	KP790958, KP790959	KP791086, KP791087	KP791212, KP791213	---	KP791538, KP791539	KP791666, KP791667
IUK2253	USNM 639894/YPM139901	Locustella certhiola	M	AD	2005-06-06	49.644	110.165	Siberia	KP791455	KP791331, KP791332	KP790314, KP790315	KP790448, KP790449	KP790576, KP790577	KP790704, KP790705	KP790832, KP790833	KP790960, KP790961	KP791088, KP791089	KP791214, KP791215	---	KP791540, KP791541	KP791668, KP791669
IUK2302	USNM 639935/YPM139954	Locustella certhiola	M	AD	2005-06-10	49.644	110.165	Siberia	KP791456	KP791333, KP791334	KP790316, KP790317	KP790450, KP790451	KP790578, KP790579	KP790706, KP790707	KP790834, KP790835	KP790962, KP790963	KP791090, KP791091	KP791216, KP791217	---	KP791542, KP791543	KP791670, KP791671
IUK2367	USNM 639989/YPM140020	Locustella certhiola	F	AD	2005-06-24	50.5035	115.003	Siberia	KP791457	KP791335	KP790318, KP790319	KP790452, KP790453	KP790580, KP790581	KP790708, KP790709	KP790836, KP790837	KP790964, KP790965	KP791092, KP791093	KP791218, KP791219	---	KP791544, KP791545	KP791672, KP791673
IVF0600	YPM140105	Locustella certhiola	M	AD	2005-06-05	49.644	110.165	Siberia	KP791458	KP791336, KP791337	KP790320, KP790321	KP790454, KP790455	KP790582, KP790583	KP790710, KP790711	KP790838, KP790839	KP790966, KP790967	KP791094, KP791095	---	---	KP791546, KP791547	KP791674, KP791675
IVF0945	SDM	Locustella ochotensis	M	AD	2009-06-08	52.81	156.423	Kamchatka	KP791459	KP791338, KP791339	KP790322, KP790323	KP790456, KP790457	KP790584, KP790585	KP790712, KP790713	KP790840, KP790841	KP790968, KP790969	KP791096, KP791097	KP791220, KP791221	---	KP791548, KP791549	KP791676, KP791677
IVF0954	SDM	Locustella ochotensis	M	AD	2009-06-10	52.81	156.423	Kamchatka	KP791460	KP791340, KP791341	KP790324, KP790325	KP790458, KP790459	KP790586, KP790587	KP790714, KP790715	KP790842, KP790843	KP790970, KP790971	KP791098, KP791099	KP791222, KP791223	---	KP791550, KP791551	KP791678, KP791679
RYA0664	ZMMU	Locustella certhiola	M	AD	2002-06-04	43.83	131.55	Primorye	KP791461	KP791342, KP791343	KP790326, KP790327	KP790460, KP790461	KP790588, KP790589	KP790716, KP790717	KP790844, KP790845	KP790972, KP790973	KP791100, KP791101	KP791224, KP791225	---	KP791552, KP791553	KP791680, KP791681
RYA0830	ZMMU	Locustella certhiola	F	AD	2002-06-16	44.94	132.92	Primorye	KP791462	KP791344	KP790328, KP790329	KP790462, KP790463	KP790590, KP790591	KP790718, KP790719	KP790846, KP790847	KP790974, KP790975	KP791102, KP791103	KP791226, KP791227	---	KP791554, KP791555	KP791682, KP791683
RYA1015	ZMMU	Locustella amnicola	M	AD	2003-06-20	49.48	143.33	Sakhalin Is.	KP791463	KP791345, KP791346	KP790330, KP790331	KP790464, KP790465	KP790592, KP790593	KP790720, KP790721	KP790848, KP790849	KP790976, KP790977	KP791104, KP791105	KP791228, KP791229	KP791412, KP791413	KP791556, KP791557	KP791684, KP791685
RYA1535	ZMMU	Locustella amnicola	M	AD	2004-06-26	45.1167	147.967	Iturup Is.	KP791464	KP791347, KP791348	KP790332, KP790333	KP790466, KP790467	KP790594, KP790595	KP790722, KP790723	KP790850, KP790851	KP790978, KP790979	KP791106, KP791107	KP791230, KP791231	KP791414, KP791415	KP791558, KP791559	KP791686, KP791687
RYA1539	ZMMU	Locustella ochotensis	F	AD	2004-06-27	45.12	147.97	Iturup. Is.	KP791465	KP791349	KP790334, KP790335	KP790468, KP790469	KP790596, KP790597	KP790724, KP790725	KP790852, KP790853	KP790980, KP790981	KP791108, KP791109	KP791232, KP791233	---	KP791560, KP791561	KP791688, KP791689
RYA1547	ZMMU	Locustella ochotensis	F	AD	2004-06-27	45.12	147.97	Iturup. Is.	KP791466	KP791350	KP790336, KP790337	KP790470, KP790471	KP790598, KP790599	KP790726, KP790727	KP790854, KP790855	KP790982, KP790983	KP791110, KP791111	KP791234, KP791235	---	KP791562, KP791563	KP791690, KP791691
RYA1611	ZMMU	Locustella ochotensis	F	AD	2004-07-06	45.38	148.4	Iturup. Is.	KP791467	KP791351	KP790338, KP790339	KP790472, KP790473	KP790600, KP790601	KP790728, KP790729	KP790856, KP790857	KP790984, KP790985	KP791112, KP791113	KP791236, KP791237	KP791416, KP791417	KP791564, KP791565	KP791692, KP791693
RYA1660	ZMMU	Locustella ochotensis	F	AD	2004-07-10	45.38	148.4	Iturup. Is.	KP791468	KP791352	KP790340, KP790341	KP790474, KP790475	KP790602, KP790603	KP790730, KP790731	KP790858, KP790859	KP790986, KP790987	KP791114, KP791115	KP791238, KP791239	---	KP791566, KP791567	KP791694, KP791695
RYA1661	ZMMU	Locustella ochotensis	M	AD	2004-07-10	45.38	148.4	Iturup. Is.	KP791469	KP791353, KP791354	KP790342, KP790343	KP790476, KP790477	KP790604, KP790605	KP790732, KP790733	KP790860, KP790861	KP790988, KP790989	KP791116, KP791117	KP791240, KP791241	---	KP791568, KP791569	KP791696, KP791697
RYA1836	ZMMU	Locustella amnicola	M	AD	2004-07-25	44.8	147.233	Iturup Is.	KP791470	KP791355, KP791356	KP790344, KP790345	KP790478, KP790479	KP790606, KP790607	KP790734, KP790735	KP790862, KP790863	KP790990, KP790991	KP791118, KP791119	KP791242, KP791243	KP791418, KP791419	KP791570, KP791571	KP791698, KP791699
RYA1837	ZMMU	Locustella amnicola	M	AD	2004-07-26	44.8	147.233	Iturup Is.	KP791471	KP791357, KP791358	KP790346, KP790347	KP790480, KP790481	KP790608, KP790609	KP790736, KP790737	KP790864, KP790865	KP790992, KP790993	KP791120, KP791121	KP791244, KP791245	KP791420, KP791421	KP791572, KP791573	KP791700, KP791701
RYA2873	ZMMU	Locustella amnicola	M	AD	2010-06-22	50.88	142.62	Sakhalin Is.	KP791472	KP791359, KP791360	KP790348, KP790349	KP790482, KP790483	KP790610, KP790611	KP790738, KP790739	KP790866, KP790867	KP790994, KP790995	KP791122, KP791123	KP791246, KP791247	KP791422, KP791423	KP791574, KP791575	KP791702, KP791703
RYA3032	ZMMU	Locustella amnicola	F	AD	2010-07-02	48.55	142.64	Sakhalin Is.	KP791473	KP791361	KP790350, KP790351	KP790484, KP790485	KP790612, KP790613	KP790740, KP790741	KP790868, KP790869	KP790996, KP790997	KP791124, KP791125	KP791248, KP791249	KP791424, KP791425	KP791576, KP791577	KP791704, KP791705
RYA3068	ZMMU	Locustella ochotensis	F	AD	2010-07-21	46.8	142.72	Sakhalin Is.	KP791474	KP791362	KP790352, KP790353	KP790486, KP790487	KP790614, KP790615	KP790742, KP790743	KP790870, KP790871	KP790998, KP790999	KP791126, KP791127	KP791250, KP791251	---	KP791578, KP791579	KP791706, KP791707
RYA3070	ZMMU	Locustella amnicola	F	AD	2010-07-21	46.8	142.72	Sakhalin Is.	KP791475	KP791363	KP790354, KP790355	KP790488, KP790489	KP790616, KP790617	KP790744, KP790745	KP790872, KP790873	KP791000, KP791001	KP791128, KP791129	KP791252, KP791253	KP791426, KP791427	KP791580, KP791581	KP791708, KP791709
RYA3074	ZMMU	Locustella ochotensis	F	AD	2010-07-29	46.05	141.93	Sakhalin Is.	KP791476	KP791364	KP790356, KP790357	KP790490, KP790491	KP790618, KP790619	KP790746, KP790747	KP790874, KP790875	KP791002, KP791003	KP791130, KP791131	KP791254, KP791255	---	KP791582, KP791583	KP791710, KP791711
SAR6036	UWBM 44413	Locustella certhiola	F	AD	1992-06-26	59.14	151.92	Magadan	KP791477	KP791365	KP790358, KP790359	KP790492, KP790493	KP790620, KP790621	KP790748, KP790749	KP790876, KP790877	KP791004, KP791005	KP791132, KP791133	KP791256, KP791257	---	KP791584, KP791585	KP791712, KP791713
SAR6037	UWBM 44414	Locustella certhiola	F	AD	1992-06-26	59.14	151.92	Magadan	KP791478	KP791366	KP790360, KP790361	KP790494, KP790495	KP790622, KP790623	KP790750, KP790751	KP790878, KP790879	KP791006, KP791007	KP791134, KP791135	---	---	KP791586, KP791587	KP791714, KP791715
SAR6052	UWBM 44427	Locustella certhiola	M	AD	1992-06-27	59.14	151.92	Magadan	KP791479	KP791367, KP791368	KP790362, KP790363	KP790496, KP790497	KP790624, KP790625	KP790752, KP790753	KP790880, KP790881	KP791008, KP791009	KP791136, KP791137	KP791258, KP791259	---	KP791588, KP791589	KP791716, KP791717
SAR6053	UWBM 44428	Locustella certhiola	M	AD	1992-06-27	59.14	151.92	Magadan	KP791480	KP791369, KP791370	KP790364, KP790365	KP790498, KP790499	KP790626, KP790627	KP790754, KP790755	KP790882, KP790883	KP791010, KP791011	KP791138, KP791139	KP791260, KP791261	---	KP791590, KP791591	KP791718, KP791719
SAR6398	UWBM 47174	Locustella certhiola	M	AD	1993-06-17	51.39	136.55	Khabarovsk	KP791481	KP791371, KP791372	KP790366, KP790367	KP790500, KP790501	KP790628, KP790629	KP790756, KP790757	KP790884, KP790885	KP791012, KP791013	KP791140, KP791141	KP791262, KP791263	---	KP791592, KP791593	KP791720, KP791721
SAR6404	UWBM 47180	Locustella certhiola	M	AD	1993-06-18	51.39	136.55	Khabarovsk	KP791482	KP791373, KP791374	KP790368, KP790369	KP790502, KP790503	KP790630, KP790631	KP790758, KP790759	KP790886, KP790887	KP791014, KP791015	KP791142, KP791143	KP791264, KP791265	---	KP791594, KP791595	KP791722, KP791723
SAR6405	UWBM 47181	Locustella certhiola	M	AD	1993-06-18	51.39	136.55	Khabarovsk	KP791483	KP791375, KP791376	KP790370, KP790371	KP790504, KP790505	KP790632, KP790633	KP790760, KP790761	KP790888, KP790889	KP791016, KP791017	KP791144, KP791145	KP791266, KP791267	---	KP791596, KP791597	KP791724, KP791725
SGA0899	ZMMU	Locustella certhiola	M	JUV	2010-08-15	55.56	134.38	Khabarovsk	KP791484	KP791377, KP791378	KP790372, KP790373	KP790506, KP790507	KP790634, KP790635	KP790762, KP790763	KP790890, KP790891	KP791018, KP791019	KP791146, KP791147	KP791268, KP791269	KP791428, KP791429	KP791598, KP791599	KP791726, KP791727
SGA0943	ZMMU	Locustella certhiola	U	JUV	2010-08-20	55.03	135.39	Khabarovsk	KP791485	KP791379, KP791380	KP790374, KP790375	KP790508, KP790509	KP790636, KP790637	KP790764, KP790765	KP790892, KP790893	KP791020, KP791021	KP791148, KP791149	KP791270, KP791271	---	KP791600, KP791601	KP791728, KP791729
SGA1417	ZMMU	Locustella certhiola	M	AD	2011-06-20	51.0448	85.6427	Siberia	KP791486	KP791381, KP791382	KP790376, KP790377	KP790510, KP790511	KP790638, KP790639	KP790766, KP790767	KP790894, KP790895	KP791022, KP791023	KP791150, KP791151	KP791272, KP791273	---	KP791602, KP791603	KP791730, KP791731
SGA1418	ZMMU	Locustella certhiola	M	AD	2011-06-20	51.0448	85.6427	Siberia	KP791487	KP791383, KP791384	KP790378, KP790379	KP790512, KP790513	KP790640, KP790641	KP790768, KP790769	KP790896, KP790897	KP791024, KP791025	KP791152, KP791153	KP791274, KP791275	---	KP791604, KP791605	KP791732, KP791733
SVD3438	USNM 640538/YPM140212	Locustella certhiola	M	AD	2005-06-05	49.644	110.165	Siberia	KP791488	KP791385, KP791386	KP790380, KP790381	KP790514, KP790515	KP790642, KP790643	KP790770, KP790771	KP790898, KP790899	KP791026, KP791027	KP791154, KP791155	KP791276, KP791277	---	KP791606, KP791607	KP791734, KP791735
SVD4456	SDM	Locustella ochotensis	M	AD	2009-06-09	52.81	156.423	Kamchatka	KP791489	KP791387, KP791388	KP790382, KP790383	KP790516, KP790517	KP790644, KP790645	KP790772, KP790773	KP790900, KP790901	KP791028, KP791029	KP791156, KP791157	KP791278, KP791279	---	KP791608, KP791609	KP791736, KP791737
VM510	UWBM 58398	Locustella certhiola	M	AD	1995-08-06	52.131	139.863	Khabarovsk	KP791490	KP791389, KP791390	KP790384, KP790385	KP790518, KP790519	KP790646, KP790647	KP790774, KP790775	KP790902, KP790903	KP791030, KP791031	KP791158, KP791159	KP791280, KP791281	---	KP791610, KP791611	KP791738, KP791739
VM511	UWBM 58399	Locustella certhiola	F	AD	1995-08-06	52.131	139.863	Khabarovsk	KP791491	KP791391	KP790386, KP790387	KP790520, KP790521	KP790648, KP790649	KP790776, KP790777	KP790904, KP790905	KP791032, KP791033	KP791160, KP791161	KP791282, KP791283	---	KP791612, KP791613	KP791740, KP791741
ZMMU1161999	ZMMU	Locustella certhiola	M	AD	1999-06-06	50.03	95.04	Siberia	KP791492	KP791392, KP791393	KP790388, KP790389	KP790522, KP790523	KP790650, KP790651	KP790778, KP790779	KP790906, KP790907	KP791034, KP791035	KP791162, KP791163	KP791284, KP791285	---	KP791614, KP791615	KP791742, KP791743
ZMMU3432000	ZMMU	Locustella certhiola	M	AD	2000-06-18	50.03	95.04	Siberia	KP791493	KP791394, KP791395	KP790390, KP790391	KP790524, KP790525	KP790652, KP790653	KP790780, KP790781	KP790908, KP790909	KP791036, KP791037	KP791164, KP791165	KP791286, KP791287	---	KP791616, KP791617	KP791744, KP791745
ZMMUP1121999	ZMMU	Locustella certhiola	M	AD	1999-06-17	50.66	92.98	Siberia	KP791494	KP791396, KP791397	KP790392, KP790393	KP790526, KP790527	KP790654, KP790655	KP790782, KP790783	KP790910, KP790911	KP791038, KP791039	KP791166, KP791167	KP791288, KP791289	---	KP791618, KP791619	KP791746, KP791747
ZMMUP1311999	ZMMU	Locustella certhiola	M	AD	1999-06-18	50.66	92.98	Siberia	KP791495	KP791398, KP791399	KP790394, KP790395	KP790528, KP790529	KP790656, KP790657	KP790784, KP790785	KP790912, KP790913	KP791040, KP791041	KP791168, KP791169	KP791290, KP791291	---	KP791620, KP791621	KP791748, KP791749
CDS4887	UWBM 46327	Locustella certhiola	F	AD	1993-06-16	51.577	106.85	Siberia	AY382359	---	---	---	---	---	---	---	---	---	---	---	---
SAR6214	UWBM 44577	Locustella ochotensis	M	AD	1992-07-23	53.25	158.183	Kamchatka	AY382388	---	---	---	---	---	---	---	---	---	---	---	---
SAR6237	UWBM 44598	Locustella ochotensis	M	AD	1992-07-24	52.92	156.69	Kamchatka	AY382389	---	---	---	---	---	---	---	---	---	---	---	---
SVD2495	UWBM 72152	Locustella certhiola	F	JUV	2001-08-01	44.77	132.65	Primorye	AY382363	---	---	---	---	---	---	---	---	---	---	---	---
SVD2509	UWBM 72166	Locustella certhiola	M	JUV	2001-08-03	44.77	132.65	Primorye	AY382364	---	---	---	---	---	---	---	---	---	---	---	---
SVD2609	UWBM 72266	Locustella fasciolata	M	JUV	2001-08-23	42.97	132.89	Primorye	AY382367	---	---	---	---	---	---	---	---	---	---	---	---
SVD286	UWBM 47380	Locustella ochotensis	M	AD	1993-07-05	46.37	141.89	Sakhalin Is.	AY382390	---	---	---	---	---	---	---	---	---	---	---	---
SVD287	UWBM 47381	Locustella ochotensis	F	AD	1993-07-05	46.37	141.89	Sakhalin Is.	AY382391	---	---	---	---	---	---	---	---	---	---	---	---
SVD515	UWBM 51719	Locustella certhiola	M	AD	1994-06-10	52.77	104.69	Siberia	AY382365	---	---	---	---	---	---	---	---	---	---	---	---
SVD594	UWBM 51798	Locustella certhiola	M	AD	1994-06-17	57.47	97.3	Siberia	AY382366	---	---	---	---	---	---	---	---	---	---	---	---
TY180	UWBM 47496	Locustella amnicola	M	AD	1993-07-05	46.37	141.89	Sakhalin Is.	AY382357	---	---	---	---	---	---	---	---	---	---	---	---
VM245	UWBM 47557	Locustella amnicola	F	AD	1993-07-04	46.37	141.89	Sakhalin Is.	AY382358	---	---	---	---	---	---	---	---	---	---	---	---
L07	NIES	Locustella pleskei	M	AD	1992-07-01	33.6884	130.232	Nishi-ku	AY382392	---	---	---	---	---	---	---	---	---	---	---	---
L13	NIES	Locustella pleskei	F	AD	1992-07-02	33.6884	130.232	Nishi-ku	AY382393	---	---	---	---	---	---	---	---	---	---	---	---
L14	NIES	Locustella pleskei	F	AD	1992-07-02	33.6884	130.232	Nishi-ku	AY382394	---	---	---	---	---	---	---	---	---	---	---	---
Institution abreviations: UWBM - University of Washington Burke Museum, USA; ZMMU - Zoological Museum of Moscow State University, Russia; SDM - State Darwin Museum, Russia; USNM - US National Museum of Natural History, YPM - Yale University Peabody Museum, NIES - National Institute for Environmental Studies, Japan
