# Supplementary material for: Effects of Asymmetric Nuclear Introgression, Introgressive Mitochondrial Sweep, and Purifying Selection on Phylogenetic Reconstruction and Divergence Estimates in the Pacific Clade of Locustella Warblers
Source: PLoS One. 2015 Apr 7;10(4):e0122590. doi: 10.1371/journal.pone.0122590 (PMC4388726; doi:10.1371/journal.pone.0122590)
Supplement: S2 Table — (XLS) [file pone.0122590.s003.xls]

## Sheet: Sheet1
Locus	Chromosome	Allignment, bp	Forward primer	Reverse primer	Annealing T, C	References	Rate: substitutions/site/Ma	Lower 95% HDP	Higher 95% HPD	Model
ND2	mtDNA	1041	L5215 TATCGGGCCCATACCCCGAAAAT	H1064 CTTTGAAGGCCTTCGGTTTA	58	1, 2	0.029	0.024	0.033	Lset base=(0.3279 0.3688 0.0852 ) nst=6 rmat=(1.0000 49.8715 1.0000 1.0000 18.9302 rates=equal pinvar=0.6840;
ACO1I9	Z	985	ACO1I9F CTGTGGGAATGCTGAGAGATTT	ACO1I9R CTGCAGCAAGGCACAACAGT	61	3	0.0032	0.0024	0.004	Lset base=(0.2701 0.1770 0.1968 ) nst=6 rmat=(1.0000 4.1451 1.0000 4.1451 4.1451 rates=gamma shape=0.3220 ncat=4 pinvar=0
00132	26	289	00132-F ATGGCTGTGATGTACATCAC	00132-R CCATAGAAGTGGACAAAGGC	60	4	0.005392	0.0028768	0.0085485	Lset base=equal nst=1 rates=equal pinvar=0
09663	9	619	09663F ATACAGGAAATCGACTTCG	09663R AGTATCCTCTTTGTGCAAG	58	4	0.0036239	0.0019106	0.0055882	Lset base=(0.3265 0.1209 0.1666 0.3860) nst=2 tratio=2.3885 rates=gamma shape=0.0330 ncat=4 pinvar=0
13336	10	851	13336F CAGTTAGCAGACAAACTACG	13336R GGTTCATGGCATCTATTCC	60	4	0.022029	0.013359	0.0031539	Lset base=(0.2057 0.2357 0.3496 ) nst=6 rmat=(1.0000 3.1876 0.2750 0.2750 3.1876 rates=gamma shape=0.6500 ncat=4 pinvar=0.8040
14108	8	590	14108F TCCAAGCGGACAAATCAACG	14108R GGGCTTTCTGTGCAGCTTC	60	4	0.0019848	0.00095749	0.0031591	Lset base=(0.3063 0.1659 0.1942 ) nst=6 rmat=(1.0000 7.0366 1.0000 7.0366 7.0366 rates=equal pinvar=0
14657	20	548	14657F CAGAAGAGCTGCACCATG	14657R TTCTGATTCGTAGTCAGC	60	4	0.0035272	0.0018258	0.0055124	Lset base=(0.1777 0.2366 0.3283 ) nst=2 tratio=3.2450 rates=equal pinvar=0.7980
15463	4	637	15463F TCTGGGAACAGATCTGTC	15463R AAACTTCAGACTTACTGCC	60	4	0.0075401	0.0043616	0.01168	Lset base=(0.2878 0.1613 0.2154 ) nst=6 rmat=(1.0000 15.5294 1.0000 1.0000 6.8397 rates=equal pinvar=0.8270
16532	5	682	16532F GGCCCTGGTGGAGGTAG	16532R TTCAAGATCCCTCTGTTTGG	60	4	0.0091108	0.0052653	0.01344	Lset base=(0.2618 0.1808 0.2532 ) nst=2 tratio=2.6423 rates=gamma shape=1.2310 ncat=4 pinvar=0.7660
ACL	27	880	ACL-F GCTCTGCTTATGACAGCACT	ACL-R CAGCAATAATGGCAATGGTG	61	5	0.011936	0.0073045	0.017157	Lset base=(0.2904 0.1958 0.2277 ) nst=6 rmat=(0.3020 3.0413 0.3020 1.0000 3.0413 rates=gamma shape=0.8360 ncat=4 pinvar=0.6870
NAT15	14	737	NAT.4F ATCAGAGGGGTTCTCAAAGATGG	NAT.5R AGAGAAGGCTCTGGGCTTGTCGGTA	61	3	0.0036318	0.0016184	0.0059677	Lset base=(0.2566 0.3215 0.2014 ) nst=6 rmat=(1.0000 20.9452 6.9013 20.9452 20.9452 rates=equal pinvar=0
RHO	12	933	RHO-I1F TGCTACATCGAGGGCTTCTT	RHO-I1R CGAGTGACCAGAGAGCGATT	60	3	0.0040244	0.0022926	0.0059642	Lset base=equal nst=2 tratio=2.8762 rates=equal pinvar=0.7780
TGFB2	3	579	TGFB2.5F GAAGCGTGCTCTAGATGCTG	TGFB2.6R AGGCAGCAATTATCCTGCAC	58	3	0.0043393	0.0024325	0.0065023	Lset base=equal nst=2 tratio=1.3841 rates=equal pinvar=0
References
1	Hackett SJ (1996) Molecular phylogenetics and biogeography of tanagers in the genus Ramphocelus (Aves). Molecular Phylogenetics and Evolution 5:368–382
2	Drovetski, S.V., Zink, R.M., Fadeev, I.V., Nesterov, E.V., Koblik, E.A., Red’kin, Y.A. & Rohwer, S. (2004) Mitochondrial phylogeny of Locustella and related genera. Journal of Avian Biology, 35, 105-110.
3	Kimball, R.T., Braun, E.L., Barker, F.K., Bowie, R.C.K., Braun, M.J., Chojnowski, J.L., Hackett, S.J., Han, K.-L., Harshman, J., Heimer-Torres, V., Holznagel, W., Huddleston, C.J., Marks, B.D., Miglia, K.J., Moore, W.S., Reddy, S., Sheldon, F.H., Smith, J.V., Witt, C.C. & Yuri, T. (2009) A well-tested set of primers to amplify regions spread across the avian genome. Molecular Phylogenetics and Ev…
4	Backström, N., Fagerberg, S. & Ellegren, H. (2008) Genomics of natural bird populations: a gene-based set of reference markers evenly spread across the avian genome. Molecular Ecology, 17, 964-980.
5	Primmer, C.R., Borge, T., Lindell, J. & Sætre, G.P. (2002) Single-nucleotide polymorphism characterization in species with limited available sequence information: high nucleotide diversity revealed in the avian genome. Molecular Ecology, 11, 603-612.
